# Supplementary material for: Neuroprotective Effects of Cranberry Juice Treatment in a Rat Model of Parkinson’s Disease
Source: Nutrients. 2022 May 11;14(10):2014. doi: 10.3390/nu14102014 (PMC9144186; doi:10.3390/nu14102014)
Supplement: Supplementary file 1 [file nutrients-14-02014-s001.zip]

Archive with 1 entries (1 files):
- nutrients-1693690-supplementary.pdf
